# Supplementary material for: Epithelial cell competition is promoted by signaling from immune cells
Source: Nat Commun. 2025 Apr 19;16:3710. doi: 10.1038/s41467-025-59130-5 (PMC12008283; doi:10.1038/s41467-025-59130-5)
Supplement: Supplementary file 6 — Source Data [file 41467_2025_59130_MOESM6_ESM.xlsx]

## Sheet: Figure 1G
	Myc, hemocyte-ablated (Double Myc/Double GFP)	Myc (Double Myc/Double GFP)	Control (WT/Double GFP)		Myc, hemocyte-ablated (ranks)	Myc (ranks)		Myc (ranks)	Control (ranks)
1	1.02217	2.00749	1.17716		4	29		27	17
2	0.886828	1.67735	0.948989		2	26		24	5
3	1.26002	1.76012	0.950198		15	27		25	6
4	1.13478	1.35581	1.03842		12	20		20	12
5	1.21573	2.7011	1.07926		14	33		31	14
6	1.08004	2.08574	1.08866		9	30		28	16
7	0.83443	3.98566	0.853039		1	36		34	1
8	1.0392	1.32336	0.989772		6	17		18	9
9	1.0874	1.54689	1.00664		10	25		23	11
10	1.034	1.84211	0.868911		5	28		26	2
11	1.49905	1.5102	0.942309		23	24		22	4
12	1.15841	3.00822	0.934233		13	35		33	3
13	1.34701	2.91965	1.0797		18	34		32	15
14	1.27997	2.10358	1.04892		16	31		29	13
15	0.996612	2.19055	1.00432		3	32		30	10
16	1.04036	1.41035	0.974439		7	21		21	8
17	1.1237	1.34845	0.964482		11	19		19	7
18	1.06872				8
19	1.41906				22
Average	1.13303	2.04569	0.997027		R1	199		R1	442
Standard Error	0.0391341	0.177735	0.0200367		R2	467		R2	153
					N1	19		N1	17
					N2	17		N2	17
					U1	314		U1	0
					U2	9		U2	289
					U	9		U	0
					z	-4.83235		z	-4.97709
					p	1.34931e-06		p	6.45472e-07

## Sheet: Figure 1H
	Control(Wild-type/Wild-type)	Minute(Minute/Wild-type)	Minute, hemocyte-ablated(Minute/Wild-type)		Control (ranks)	Minute (ranks)		Minute (ranks)	Minute, hemocyte-ablated(ranks)
1	1.20067	0.309867	1.01978		18	12		12	23
2	1.04055	0.177995	0.855007		17	9		9	19
3	1.53926	0.0831084	0.986844		21	2		2	22
4	1.37846	0.423589	0.889959		19	14		14	20
5	1.00466	0.447181	0.826937		16	15		16	18
6	1.49162	0.173076	1.20197		20	8		8	26
7	1.92467	0.358179	0.433595		22	13		13	15
8	1.95024	0.201455	0.909625		23	10		10	21
9	2.07211	0.124407	1.17169		24	6		6	25
10	2.65338	0.10063	0.565938		25	3		3	17
11	2.93075	0.037719	1.07897		27	1		1	24
12	2.87748	0.121693	2.11411		26	5		5	27
13	3.37023	0.146412			28	7		7
14		0.116795				4		4
15		0.299561				11		11
Average	1.95647	0.208111	1.00454		R1	286		R1	121
Standard Error	0.216863	0.0330824	0.119929		R2	120		R2	257
					N1	13		N1	15
					N2	15		N2	12
					U1	0		U1	179
					U2	195		U2	1
					U	0		U	1
					z	-4.49137		z	-4.34276
					p	7.07661e-06		p	1.40707e-05

## Sheet: Figure 2D
	Myc_16h	Control_16h	Myc_24h	Control_24h	Myc_48h	Control_48h	Myc_72h	Control_72h	WT
1	15	2	31	9	9	2	12	4	2
2	25	4	34	5	16	0	6	3	1
3	4	3	9	2	7	0	6	2	1
4	7	5	26	2	16	0	5	2	4
5	2	0	11	0	5	0	4	0	0
6	62	0	3	0	14	0	0	1	0
7	70	4	45	1	11	0	25	1	0
8	9	0	45	0	0	0	14	3	0
9	17	0	12	0	0	0	40		0
10	6	0	0		44		3		0
11	0	0	0				31		1
12	3		12				0		4
13	20		2						1
14	5		1						3
15	7		5						5
Average	16.8	1.63636	15.7333	2.11111	12.2	0.222222	12.1667	2	1.46667
Standard Error	5.48522	0.60712	4.17415	1.01986	3.98832	0.222222	3.76554	0.46291	0.445792
	Myc_ACI16h (ranks)	Control_ACI16h (ranks)	Myc_ACI24h (ranks)	Control_ACI24h (ranks)	Myc_ACI48h (ranks)	Control_ACI48h (ranks)	Myc_ACI72h (ranks)	Control_ACI72h (ranks)
	21	8.5	21	15.5	14	11	16	11.5
	24	13	22	13.5	17.5	5.5	14.5	9
	13	10.5	15.5	10	13	5.5	14.5	6.5
	18.5	15.5	20	10	17.5	5.5	13	6.5
	8.5	4	17	3.5	12	5.5	11.5	2
	25	4	12	3.5	16	5.5	2	4.5
	26	13	23.5	7.5	15	5.5	18	4.5
	20	4	23.5	3.5	5.5	5.5	17	9
	22	4	18.5	3.5	5.5	5.5	20
	17	4	3.5		19		9
	4	4	3.5				19
	10.5		18.5				2
	23		10
	15.5		7.5
	18.5		13.5
	R1	266.5	R1	229.5	R1	135	R1	156.5
	R2	84.5	R2	70.5	R2	55	R2	53.5
	N1	15	N1	15	N1	10	N1	12
	N2	11	N2	9	N2	9	N2	8
	U1	18.5	U1	25.5	U1	10	U1	17.5
	U2	146.5	U2	109.5	U2	80	U2	78.5
	U	18.5	U	25.5	U	10	U	17.5
	z	-3.3216	z	-2.5044	z	-2.85774	z	-2.35313
	p	0.000895043	p	0.0122661	p	0.00426672	p	0.0186163

## Sheet: Figure 2E
Expected_48h (𝜇m)	Observed_48h (𝜇m)		Expected_72h (𝜇m)	Observed_72h (𝜇m)
2.9662	1.22706		0.420391	0.0561038
0.350893	2.0763		8.04937	0.101153
2.49627	2.07783		0.875267	2.15834
2.55276	2.01848		0.528174	1.88976
1.8152	1.06556		1.50502	0.138164
6.94625	2.38189		5.16381	0.06222
9.46841	2.62223		4.32535	2.6998
2.54528	6.6394		0.610716	7.6727
6.92142	3.21871		0.153798	0.596312
0.417092	0.800924		3.25404	0.636462
10.0385	0.580711		2.07755	2.33035
0.150795	3.28215		1.52826	2.33474
1.8881	1.32017		0.26266	0.102916
0.427408	0.84453		11.9074	0.101769
2.01667	1.17986		0.0155974	0.842379
0.0498144	1.78159		12.5102	4.77935
0.44602	2.73729		1.2623	0.301042
2.51523	2.00412		6.27338	0.619922
1.54605	1.36326		4.60106	0.155052
1.82199	7.50131		0.508969	0.0897958
1.04824	0.399251		1.57779	0.105775
0.14149	3.21837		10.3781	2.85428
1.95633	0.653312		3.68896	0.0753048
3.7376	0.191581		3.07992	0.117178
1.49527	1.65723		8.59776	0.776054
2.99958	2.99967		0.415413	0.83564
0.176537	31.6887		2.20154	3.27731
0.405264	34.288		0.270336	0.842705
9.81737	29.3921		0.64652	0.74151
5.49252	5.40957		9.18519	1.17553
6.02385	0.226059		0.695297	1.16803
5.42198	12.069		0.859014	0.324123
5.15634	27.757		5.14655	1.12539
1.2351	19.4697		3.00902	0.413633
8.59373	15.5498		2.47938	2.08536
2.33887	31.4009		0.406745	0.124468
2.33463	26.3019		4.97953	0.494613
2.98831	3.67657		2.09821	9.80195
3.22863	2.42269		1.59105	1.5915
3.34396	1.39652		2.08367	0.529761
3.46845	0.859921		1.44528	1.94668
1.42063	0.387824		0.138962	0.625595
1.44819	1.09606		3.99972	1.45409
0.357356	4.51004		0.37161	0.501332
5.84075	4.22441		0.326408	3.43513
10.3901	2.29219		0.0329244	0.692538
0.44762	1.2485		6.10695	1.19173
1.13684	2.4098		1.37077	0.76162
2.56034	1.3296		4.60123	0.795518
0.121915	2.17106		5.32216	0.610177
6.96209	2.4258		9.37884	0.896784
0.368058	6.12896		16.6246	0.628911
2.1426	2.76874		1.6605	0.586677
14.8813	1.53677		0.41787	0.603288
1.74372	0.243186		3.30035	0.84409
0.357795	1.96085		0.227696	1.12969
1.23368	4.82587		7.60904	0.605868
12.9902	3.81356		0.194214	1.40547
0.586267	7.89516		40.3513	0.678534
4.82229	4.04362		0.683783	0.8321
0.614234	1.34877		5.51546	0.796152
4.48788	1.95258		1.4078	1.44323
7.20701	3.48615		8.74408	0.691827
4.56056	2.40218		40.0979	1.02817
16.8617	0.718167		1.17898	2.01674
0.562676	1.56075		2.12927	1.13347
3.02913	2.80377		14.0288	2.12251
0.424802	3.58177		1.25077	3.72503
0.0784787	5.60091		40.8488	1.3961
0.224935	7.64808		2.58369	1.73536
3.77114	0.500299		8.66259	3.6844
2.29697	2.01246		0.160796	7.95688
2.5427	2.28749		8.61009	6.65577
0.052003	3.13711		8.45651	4.49422
1.66272	2.05568		2.28582	2.55448
1.94473	1.0673		1.74997	0.890103
0.464048	4.32531		9.9861	1.75012
0.214603	1.00845		17.9994	0.955257
1.25924	18.1681		5.37318	1.50194
3.53157	2.5619		5.23591	1.63258
8.05968	3.91776		3.05632	0.754085
3.51108	1.76362		5.49188	0.38354
1.33154	27.3635		0.894367	0.151497
10.0382	0.21468		2.51035	1.86664
0.467432	0.256614		2.07816	0.824972
2.1087	6.42348		2.37004	0.772785
0.574933	7.94514		1.67988	3.23401
3.78662	6.14054		0.787706	2.14059
10.5212	5.93972		6.42411	0.909508
4.87708	2.9022		4.75571	0.10453
0.799794	5.41453		4.58533	0.110429
2.92773	6.72115		0.106582	0.934228
2.84877	2.45468		5.08307	0.52804
13.84	3.13631		0.279703	0.102626
0.416487	1.95613		1.86108	0.112639
0.418918	1.41129		2.72671	0.52745
4.03967	2.0892		3.55443	0.0975972
4.02052	1.27387		5.91204	0.340125
6.19554	0.58441		24.5974	0.173658
7.64956	1.33725		2.07668	2.15016
1.88827	1.53728		2.961	0.848435
0.424644	1.58433		4.90185	2.00635
2.73311	1.35447		35.1075	1.55867
3.50699	0.590475		4.64989	1.05588
3.52852	1.49377		0.438068	0.0400159
0.224943	0.222162		0.215197	0.0541741
2.90131	0.25078		0.325495	0.343088
10.429	1.9413		0.277448	0.404945
0.508333	2.17827		0.689273	1.07336
9.21103	3.1975		0.104775	0.177208
4.79837	0.669526		10.7952	0.208917
10.0974	1.84911		0.0667292	0.332436
3.61039	2.68416		7.29909	0.105917
2.24569	3.26737		1.11471	0.263504
2.08282	1.67749		0.433881	0.13499
2.29288	1.73855		1.66074	0.151154
0.451207	1.64122		2.77408	1.15577
9.17594	1.55629		4.84099	1.99565
3.24038	1.82936		0.950296	0.14557
2.99272	1.72606		1.94935	1.12559
1.70505	4.96105		0.415879	0.163958
3.76406	0.661291		2.1317	1.8277
0.257961			0.44282	1.68334
1.16931			6.66562	0.0518291
0.233809			0.23385	0.585975
0.393709			9.38038	0.298337
3.25827			1.73619	0.131167
10.109			36.4036	0.786928
4.02713			12.253	1.39915
1.12909			0.356704	1.69346
0.340788			0.0891867	0.386071
0.356181			5.03517	0.0247727
4.5678			0.417466	0.419909
0.582492			11.9339	0.544143
1.67479			0.328511	1.36177
6.93347			0.524117	3.29016
3.32577			0.217953	2.98599
1.99826			6.43727	0.199279
0.579404			0.401111	0.974789
4.85077			7.28675	1.22939
2.57942			4.9817	0.123173
6.26482			9.87982	0.0916138
4.99721			1.13455	0.149525
5.46934			6.6205	0.125248
0.371828			10.928	1.31586
1.21608			4.39349	1.28747
0.514155			7.32002	0.0901362
7.1093			0.3684	0.163407
4.44556			0.0736206	1.88477
0.360219			0.432884	0.10772
1.20307			1.91034	0.0575318
3.45592			8.3659	0.0530017
8.56967			2.23784
0.243205			0.696592
3.92126			3.71061
6.69783			3.84664
1.62893			0.334014
0.253662			41.2365
4.6198			1.85957
4.25232			0.393614
2.10211			13.7079
8.40852			4.22125
0.00649693			4.23995
0.607209			1.9319
7.58931			0.857359
1.5407			0.0332861
1.95077			0.289269
3.2374			1.44471
10.9928			5.8707
2.03086			2.47949
7.44552			4.74257
1.08145			2.61451
17.2367			0.490935
2.12617			0.681624
3.21349			0.376172
0.664936			4.57017
0.407936			5.83669
4.11526			15.8277
18.2691			1.69841
0.10409			0.750362
0.11323			0.390579
0.668452			8.32028
1.03155			6.66587
0.557384			3.95708
5.00635			2.48562
0.403612			0.234647
0.811362			0.0103658
0.48735			0.839451
2.17074			5.04617
7.58656			0.104625
0.426483			2.58844
6.25127			3.7368
2.58357			1.1468
0.154263			4.49798
0.97			3.9533
0.551011			2.6139
5.47757			0.185991
0.153023			1.16157
5.89158			15.7794
0.50922			22.9803
12.8693			5.37114
3.15246			4.70669
6.7035			3.12154
2.98292			0.290742
6.78945			0.887772
1.83895			0.830321
2.61346			11.365
6.18482			0.241204
5.37346			6.57755
8.59746			2.26534
7.77569			3.21367
5.21856			3.32609
2.36971			2.56013
10.9437			10.657
3.46742			2.95862
6.40727			3.54452
1.66056			0.853989
3.89323			0.0101349
1.03059			1.45871
5.55053			0.861984
0.169531			4.85533
2.55974			3.76219
0.429114			6.51489
5.41261			1.9353
17.8546			7.3577
3.36576			5.89436
5.73467			8.72163
1.00705			0.399925
0.644901			2.9966
15.238			1.5109
8.82689			3.6864
11.6417			2.75763
3.21407			1.56549
11.8348			0.613348
0.0337115			0.57865
1.68903			6.42605
3.72168			40.0701
1.18059			0.418719
4.98188			0.299086
5.62525			1.47216
12.429			3.62865
0.335947			1.4566
3.53463			2.32966
4.76482			0.279592
1.48311			0.235582
0.21224			12.2102
3.13097			3.53706
1.64956			0.39438
3.41156			1.09655
0.182595			1.18075
5.47103			0.431273
3.40163			2.53027
2.94525			3.24308
0.944416			16.8197
6.23788			16.6079
0.154509			0.54654
2.7668			13.3844
3.00227			3.41035
0.186799			7.30671
2.07878			12.1367
4.85223			5.47893
13.9642			2.2583
2.79404			0.163628
6.7078			4.7374
6.64529			31.272
0.429827			0.304908
2.32285			0.189997
2.62367			0.57949
4.8483			0.911079
1.38033			7.73043
13.9237			0.445037
0.115757			7.72896
3.04002			0.11965
2.86799			6.27737
1.09704			0.434731
4.29973			7.19512
8.79653			7.43234
1.77173			4.17594
0.423055			6.07483
2.34735			0.355343
0.0692904			0.47022
0.470926			0.854153
2.084			0.463706
1.27428			0.376028
4.98462			0.149607
1.04549			10.2677
3.39447			15.0046
7.97352			2.49185
6.36841			7.04812
6.82695			0.401135
3.12767			6.99878
0.547104			2.21066
2.20315			5.58682
10.6098			10.0143
2.83682			1.06679
0.182272			0.307224
4.3176			0.90986
4.50259			2.44583
0.741187			5.81713
15.8095			2.20832
1.42153			0.535447
15.3766			5.44886
0.891602			1.46018
16.157			13.3534
14.3442			2.51661
0.143155			1.65237
0.594233			6.00647
2.90704			5.16863
5.12446			7.89268
1.83122			0.130273
0.617675			6.04456
0.889141			0.946927
1.33022			5.30744
1.74154			0.880794
10.9598			0.470325
1.49593			8.95621
5.64715			0.498007
4.47092			3.08713
0.418014			2.9409
4.13241			1.43217
3.65125			0.219078
0.168397			6.08349
6.22249			1.34529
0.15156			6.08021
1.04442			2.93973
1.43262			11.6721
2.58685			4.15467
2.1866			8.58831
3.70908			3.16094
5.1884			19.2914
1.98697			17.6841
0.305673			13.0351
1.10755			0.628558
3.05485			10.8418
14.3963			4.85957
0.14937			12.5697
4.88562			1.40521
8.17156			1.65535
1.84569			7.55408
5.61652			1.32797
2.34292			3.57697
4.98437			7.40684
3.3135			19.2716
1.1445			7.55088
1.07144			4.03448
2.19044			7.19665
7.10497			3.17088
1.32371			4.57397
9.51829			7.64723
1.91597			1.48398
3.20294			17.7911
2.89931			22.5773
0.413261			5.71889
2.37733			13.1008
1.40454			2.61808
0.216196			17.5369
1.07548			6.49227
0.433236			9.95049
1.37023			2.59032
3.25646			7.65107
0.63622			29.7922
3.336			4.56539
5.46995			0.130155
3.94566			1.99291
5.09394			1.34781
6.43462			8.37542
8.53538			11.4278
5.63953			0.826814
0.87254			0.211564
6.80473			10.5332
0.468354			6.60218
14.7823			0.335007
2.52691			0.120218
3.29701			10.735
2.60371			0.242623
2.66647			7.60495
0.322183			0.49798
0.783784			6.93903
13.9257			0.436227
10.2265			1.05429
3.88296			3.75654
3.58864			2.40247
10.8546			0.437806
8.93553			10.7426
5.19525			0.314573
2.42959			5.21077
0.382166			6.33326
1.33456			2.54885
3.19627			6.90799
3.00835			10.8135
15.8475			0.500209
3.73648			0.651832
0.222737			5.26893
7.14669			0.263456
3.86761			4.23726
10.3128			8.89771
1.18354			11.8328
0.139457			0.22256
3.94097			27.7999
1.98288			0.295002
8.46532			13.2275
1.70794			13.1326
17.9715			5.04844
4.75565			5.33388
8.36934			5.47971
7.32789			15.4085
1.49912			4.69398
7.88484			13.1829
1.75707			6.36494
1.95914			17.1633
4.50429			3.40162
5.60945			1.64401
0.244987			28.5741
0.151492			0.17873
1.55207			1.79168
7.03765			0.731922
2.59278			0.191317
0.0718994			4.21516
4.61515			0.353612
0.161346			0.82353
0.358887			5.22534
0.39031			0.904726
2.98601			1.15339
2.44453			0.278089
0.989636			8.99105
5.79998			10.5742
1.66222			0.200938
4.21467			0.529778
1.07524			1.54214
1.77174			9.49353
0.115273			0.155641
0.420298			11.0355
1.67414			0.479858
4.00303			1.51162
0.224392			7.46989
4.35972			5.39486
2.88503			3.78061
2.93426			4.28881
5.0126			10.5361
8.56002			11.8591
0.321963			12.2372
6.63166			17.2949
1.04251			6.16398
3.11547			4.99162
0.95074			5.13133
3.02876			6.74701
1.13158			3.91322
2.98513			20.1841
2.34164			11.2149
1.59941			0.193924
2.94966			2.04461
0.800344			0.602017
4.8232			9.2129
2.93804			0.206084
0.524919			0.116885
6.29762			5.32506
1.17701			0.607721
5.49465			0.177115
4.18684			3.65282
12.0756			3.62486
0.0980573			6.22323
0.373131			0.588085
0.779146			8.25151
0.605302			6.76343
0.516756			0.937803
0.215652			1.97684
1.75334			0.231134
1.78875			10.37
0.765987			0.458311
2.34272			1.82184
0.223545			5.2365
3.70627			15.8467
0.215977			6.03127
0.985073			0.0513372
0.239347			7.70048
0.61996			0.41131
0.16466			17.4457
0.763446			0.346072
0.485405			11.3457
8.87452			0.492921
0.613952			8.0205
0.425906			0.13542
2.13789			2.21919
1.69935			0.257736
5.10469			1.85769
2.20079			5.55634
2.04656			4.62693
1.27046			0.188746
0.284512			6.8867
12.1872			28.8419
1.83828			12.1843
0.228796			13.6971
1.23147			7.90145
2.70016			12.7832
0.928238			21.9846
0.448854			8.99171
2.70349			0.201861
2.25473			2.95524
0.2116			0.314363
0.500967			0.282639
7.10829			6.98638
1.1773			0.271813
6.40116			6.88772
0.476102			27.4521
0.870926			2.58867
3.13027			3.7197
8.53596			1.05064
2.33098			0.146319
0.154839			11.3033
1.69037			1.36228
1.03767			5.39749
0.645431			10.2359
17.2226			0.217409
0.484252			0.573183
0.21458			3.21289
2.22295			4.03264
0.892621			28.382
1.05703			2.76098
4.9792			2.29018
2.6985			0.139759
11.0654			0.367956
0.442356			10.1739
0.207127			0.0833213
9.18318			12.7069
0.607191			3.23249
0.464212			3.40167
0.330724			0.3794
0.450727			6.99034
0.136031			13.2319
0.0873455			0.524773
1.13272			10.146
4.45882			7.3069
10.6345			0.0527488
1.64515			0.911785
2.9426			0.163397
4.17983			0.287487
9.76288			8.51413
2.78348			2.08709
0.341707			8.1976
5.51578			4.3019
0.220557			6.93539
1.60495			11.8717
8.65897			7.12286
1.83391			3.39548
0.375976			8.10488
2.26268			0.785729
0.523185			0.466561
0.95317			1.75085
2.19099			8.72025
3.88691			1.21224
0.368064			23.5825
3.49177			7.77915
3.85225			9.58806
2.36707			22.4746
3.11947			13.1413
0.514429			18.0163
0.0783595			0.97748
1.23163			0.271586
1.70138			19.223
3.93531			0.163985
3.80588			0.182143
2.54848			1.22805
1.00011			8.44425
0.137515			8.96148
0.530928			0.829587
2.32663			12.1658
1.79139			0.413692
2.3031			14.1407
0.240762			15.8515
1.47291			7.50827
0.986705			8.57414
0.688059			0.353917
1.16156			8.01528
1.83358			13.8547
0.33135			3.43736
13.5685			11.8
3.00974			0.163156
4.07921			9.87224
0.958324			0.435507
5.53947			21.3978
0.196544			1.71366
6.3519			4.8332
3.0472			7.18183
2.66114			11.3864
0.364153			19.6406
2.11459			0.187452
7.65053			0.670528
7.03121			0.390321
3.36866			3.52997
4.24292			0.120829
0.3155			21.2234
0.283483			5.86932
4.49167			13.7956
1.38374			0.414407
1.14052			13.6235
2.98021			0.243868
0.848684			18.1392
7.50166			14.4039
1.4906			3.44465
0.28781			3.10407
5.50113			0.168936
3.69033			1.26635
0.233018			1.91798
2.85677			0.381253
2.8638			0.119919
0.23216			6.50462
5.31679			3.04788
1.33981			6.55479
0.556955			0.915975
1.55074			1.40085
2.72398			18.0746
1.74742			2.41632
0.555859			5.22877
0.358283			0.360212
1.43773			2.47036
6.94333			0.654818
4.78897			22.6477
1.20588			10.8937
6.63949			5.14112
1.44073			0.304997
2.6206			5.56203
0.103415			1.96141
0.411242			16.1998
2.10265			0.672869
2.86146			6.25601
8.90362			0.956976
2.32306			0.625725
0.965348			17.3472
0.137637			23.3593
0.745123			0.289731
3.84524			1.28412
2.00678			7.77535
7.96664			11.189
0.790877			20.221
3.1407			0.435043
1.48027			0.182968
2.54413			1.39474
4.01496			0.324339
3.70498			3.51567
9.07546			0.200703
0.766794			0.568849
2.28543			8.9765
0.339022			1.58939
1.59149			0.283342
0.354505			15.3759
3.28209			5.15348
4.93558			6.12311
2.25593			3.31964
0.0853683			12.6872
1.16031			11.2142
0.45759			6.15088
0.226778			4.39813
6.4864			0.378612
7.19191			0.208319
2.06707			0.442138
5.08339			4.59002
8.76482			0.242481
9.71349			1.95278
0.523131			0.125014
3.28101			13.9442
2.8392			27.427
3.50991			21.4793
2.65646			25.202
1.98919			3.02124
0.164775			1.65558
0.793534			17.5484
1.67945			0.870233
3.00464			0.280639
1.30479			8.45956
9.39879			18.8197
0.881938			16.4154
5.73215			1.12754
1.55812			2.9397
0.14802			17.9503
2.39938			12.3122
0.319501			18.9133
1.33454			14.3543
2.51693			0.279831
0.614449			3.04383
0.292126			0.14136
1.85387			24.3966
6.42476			0.131673
0.392595			9.18623
0.829493			0.283779
0.143133			5.20307
0.0763427			24.2237
6.64706			16.2849
6.95502			1.72216
10.6285			6.95541
0.524254			0.108242
6.54448			18.2522
0.198706			17.9788
0.470256			13.7127
0.769245			3.87691
1.7288			0.286644
0.290594			0.282951
6.2674			3.3083
0.634813			6.93535
5.36001			4.35237
0.356155			1.7101
1.29166			10.0901
2.43402			3.82396
1.98618			2.16288
0.924559			1.56777
0.114704			2.58075
0.370643			0.970643
0.456695			6.21762
0.491602			16.357
1.62235			11.0767
1.5761			7.20714
16.554			7.54061
4.28869			15.2803
2.59304			0.393608
0.267999			0.122849
2.852			3.05128
0.42225			21.0207
0.562466			4.46185
10.9808			1.16201
0.214347			23.5153
6.01787			16.676
1.94536			7.31032
0.617764			0.252578
0.734773			0.243518
0.973259			1.66617
5.17522			9.98576
4.01701			15.8212
1.28411			28.7697
6.33846			33.7637
0.551044			6.01757
5.49194			0.343698
3.85188			10.3022
2.90845			10.7154
2.29518			10.2364
0.807629			20.9002
0.393228			17.7669
0.349311			8.00042
0.574753			12.0617
0.317574			22.9086
1.39309			2.2086
6.16766			5.40575
0.990937			6.93419
0.977581			14.0382
0.850936			12.6441
0.0641586			1.18686
1.92839			3.3195
2.87991			30.583
6.10747			6.61659
9.28321			5.59613
5.14771			9.78902
0.146077			0.654544
2.30828			12.3941
2.27437			5.50809
1.94919			0.259938
3.8012			14.3893
1.29464			6.21311
13.3021			0.166954
5.48369			9.25819
1.39637			0.200133
10.2081			0.569444
0.426565			10.0203
0.838923			4.30089
0.923145			0.78309
2.87009			13.0427
2.22327			0.409125
2.04806			20.686
0.795489			0.219663
0.880985			2.25914
7.16276			0.290584
1.21319			0.809076
0.300965			24.472
1.39908			0.317642
5.74509			23.7402
0.819711			0.209689
4.51592			0.377703
5.3043			18.3317
9.93666			0.38305
0.137103			16.9307
2.78032			4.26579
4.4742			18.442
0.319158			13.6651
0.982404			0.642734
7.73131			22.0247
0.464875			0.196789
4.02035			4.62343
5.10462			0.309141
0.556819			23.6259
0.255871			0.293328
0.0455791			12.7455
1.72312			5.69248
1.41457			20.6951
8.16855			6.03371
1.81318			5.43499
3.60579			0.318582
5.34455			0.772373
1.601			0.997096
1.2181			13.9004
3.6766			7.92863
0.848938			0.575187
2.38185			18.0757
0.634459			2.24939
0.123475			21.1112
4.22726			2.0931
3.63943			1.27801
5.08922			9.66844
0.584083			0.199591
2.3162			24.2788
5.48871			6.99846
2.34835			0.0369288
0.339295			3.3703
2.42528			11.736
8.40539			0.312146
1.37519			0.136092
1.64172			9.2451
7.89521			15.7295
11.1438			4.42657
1.15581			0.268587
0.321971			7.01972
2.07152			7.75763
8.2655			1.03593
1.28299			9.49398
6.33958			2.75875
1.81119			8.21344
0.581874			2.74351
4.15471			19.1315
5.36742			9.67788
1.32343			7.82723
0.544045			3.34282
0.420257			10.5207
1.5243			3.34084
0.459297			6.04448
3.00703			4.59837
12.2688			0.068024
6.40238			5.72423
1.09202			2.92016
4.62345			2.59822
0.136036			8.31961
5.47654			15.776
0.865998			29.0042
0.418941			21.925
0.428214			3.53495
5.03989			28.2426
12.0201			28.4522
4.39754			23.316
11.7612			6.10987
1.15808			1.01303
0.530875			0.252771
2.49451			4.79096
0.0418745			15.7766
0.161377			19.0381
0.848873			0.64035
0.774046			4.05896
6.34481			0.134877
0.873993			2.88896
2.79774			0.127649
0.178281			0.700174
1.29943			1.34805
7.41637			23.6151
0.798778			0.165211
2.10538			14.2141
2.39199			0.128915
0.60986			4.98359
0.139598			10.1347
0.6498			0.319021
0.174181			11.2981
0.642377			16.1479
2.97651			0.790992
1.6994			1.70869
1.15282			11.3669
6.90395			23.8461
3.78404			0.643506
1.34032			13.279
1.0017			18.9087
0.412844			13.1311
1.95493			11.3298
2.00765			13.4849
6.86731			5.92676
4.06408			2.12148
2.5409			24.9462
8.11756			18.9311
0.296506			0.207181
1.59323			21.2965
11.9742			12.8538
7.43977			0.35585
0.120835			0.876409
2.23766			17.3649
4.25748			16.717
6.69907			0.920538
0.282604			1.87962
3.41361			0.769123
11.4132			0.293972
0.409047			0.153364
0.265023			1.0047
4.53401			0.593815
0.119985			12.2245
5.87492			5.46641
1.07481			3.5251
0.840313			21.7532
4.02761			0.228514
0.201548			1.01189
0.62486			5.20798
0.174797			0.270296
2.1937			0.883146
1.88366			5.6948
2.83658			13.0091
1.89628			12.2723
6.86231			0.817365
2.8875			0.015868
3.18062			0.719012
4.55449			1.27512
10.2145			16.4708
0.609194			19.6786
4.57169			2.50634
0.617419			3.68343
0.103563			1.76873
1.11094			23.0493
4.04979			1.28415
4.43895			9.8418
2.47099			2.22741
0.920386			19.8978
0.397731			16.2913
11.5513			7.38563
7.56092			0.271822
2.24147			1.21527
1.35717			17.1
4.78068			8.23549
0.448244			0.587516
2.87175			0.584858
5.55804			0.0562666
0.432083			8.28471
0.379182			0.327401
0.558691			17.2111
0.60293			0.340987
0.983666			27.0435
9.66981			0.354156
0.773538			0.207688
1.27991			15.8536
1.99289			6.75466
0.177843			0.396236
0.17154			1.46781
4.60104			0.400032
0.463729			5.32119
3.27052			5.19733
4.22695			22.0602
0.373117			3.33924
3.507			5.26008
2.86745			0.333246
3.9953			0.46178
0.262287			0.276692
3.34543			11.9891
0.399123			1.83702
0.0891699			1.60175
0.415707			2.14312
8.41049			1.15094
1.03078			17.2807
6.48522			0.281334
1.20408			2.16474
1.87486			4.61944
2.67273			0.109852
5.01427			6.23653
1.91887			1.81506
4.36754			2.48967
4.11592			5.53375
2.69747			0.650467
0.415387			4.1118
8.44813			0.115635
0.284876			1.23681
3.91458			0.299206
4.07842			1.34317
1.19493			1.02091
8.3923			0.351508
0.21278			12.0113
0.415452			9.68079
4.22861			9.04019
0.87931			3.98134
0.880757			0.521781
2.57269			0.782396
1.20232			7.74169
0.953085			1.96816
1.67527			0.640586
5.01149			2.52068
5.38988			3.3898
10.3939			6.41398
0.328559			3.57092
7.38096			1.92392
5.53484			0.855501
3.31634			0.188528
7.30271			1.81511
1.42751			1.84104
0.126313			6.87757
5.48634			12.357
11.159			1.46193
6.13663			0.195269
2.85325			3.47527
1.18367			0.57213
1.95189			8.14541
1.17762			1.8452
4.90632			0.125924
0.815887			0.335874
4.73976			2.0757
5.39737			0.299843
4.7817			0.12359
4.31641			5.07683
6.69673			4.77738
7.97976			0.286741
0.129052			1.45528
4.61571			2.72624
2.40969			1.23572
2.77623			2.16556
1.52726			3.66823
1.31609			2.54904
0.566479			0.610851
1.21075			21.0597
1.5609			10.2129
0.182972			9.10274
0.580502			3.25362
1.432			3.57147
3.67115			0.256645
2.42669			6.92271
3.55772			0.848454
2.48703			4.99811
0.175451			23.1596
5.45297			2.22059
0.471534			17.0239
0.451816			0.137305
1.00463			29.6728
3.77451			2.16174
0.477806			0.0277792
2.15521			5.5264
3.20682			24.6422
8.71476			9.67676
1.80077			4.49646
1.32594			12.6825
5.91844			2.57695
8.86961			11.2522
3.3263			9.48697
0.217603			6.82921
4.02474			17.5237
11.0402			10.5839
0.335119			3.1502
2.65884			22.6591
0.830373			9.62337
4.75699			0.578849
0.49322			0.508582
0.0385741			9.15331
2.77805			0.4217
0.529501			0.816881
7.04105			16.8901
1.27898			29.3024
7.14977			4.9818
3.81299			45.8172
0.181601			0.321263
5.4717			7.44797
2.50662			0.861466
0.00282492			5.56358
8.73628			7.24404
1.89863			44.7719
5.69442			0.472386
2.61232			0.127173
0.0894496			0.209371
0.415788			31.8756
1.19119			2.49279
7.94017			5.25994
6.57449			10.6426
3.04866			14.5279
0.749383			2.5982
1.97236			0.989192
3.45864			5.60994
4.96335			3.73643
1.6415			29.9149
0.85604			4.72569
4.27672			0.398033
6.57168			0.311099
4.84058			3.05221
4.83875			0.0734084
6.33169			2.24625
0.461957			5.63895
0.496335			4.07395
1.66457			18.2468
0.62405			2.93223
2.13456			1.53471
0.736245			27.6629
1.25802			20.7042
3.29223			21.6317
0.158469			27.777
0.423835			27.3959
1.67145			0.438869
0.556511			11.2109
3.6096			0.198431
5.02475			19.3281
8.91734			3.19126
2.34679			17.9954
0.373707			0.433114
1.47595			4.30976
2.18203			1.09593
8.71817			0.415137
2.05878			14.0588
7.49338			1.84029
1.50853			15.7756
0.0430718			0.805595
0.442412			2.49721
3.05353			0.894127
0.185153			1.30463
3.23986			0.656104
0.414671			10.7961
0.462474			24.1336
1.25172			0.552863
16.8055			11.7466
0.278762			4.73211
2.19454			0.483548
1.64562			27.0795
2.58276			1.11979
12.6716			0.269851
0.420301			4.71574
0.446471			0.416057
1.65336			6.16947
1.19165			2.51924
1.52823			8.18117
8.6286			19.5952
4.21767			0.375904
2.27886			0.711445
0.459961			7.80206
2.42577			8.60047
1.02671			25.121
4.3946			0.0851587
1.47997			4.08465
0.891306			0.887589
0.563577			0.145864
2.08456			2.42618
1.64663			3.29838
1.08154			9.75908
0.461796			3.67208
3.41638			0.426925
1.2573			1.29916
0.171684			0.187167
6.08791			0.142368
0.0867845			0.18332
0.301253			14.5977
0.626509			5.12878
2.9125			0.319886
3.34683			0.0952704
0.254105			7.14297
0.326862			1.47171
1.7133			1.00206
0.0918397			5.49586
0.492742			0.167436
0.252255			28.3039
1.7007			0.0523932
2.27966			3.14776
4.4384			5.01899
4.15758			41.9505
0.197445			4.06663
4.25414			13.7789
1.25572			9.6517
0.128542			1.8964
0.57342			7.88152
2.98278			0.141862
8.54799			4.37998
1.93073			0.423465
4.96878			33.9536
0.810664			0.252528
0.72873			0.394626
1.79221			10.8387
2.10666			29.6195
1.63955			3.76063
0.730488			9.64094
5.66462			16.5886
4.73028			20.4825
0.0611106			6.59862
0.463817			0.842873
0.0699108			0.0531693
2.61802			2.12546
5.92587			2.4975
0.966305			0.758072
7.93864			0.265996
0.442559			0.558073
3.27123			13.5566
2.41252			5.21595
2.57857			33.8178
0.0303902			2.13674
0.439217			2.27147
0.11601			0.281404
3.50818			10.4002
7.54263			4.52547
3.27974			3.99422
7.10199			25.4229
9.01352			0.444217
3.16218			19.6091
3.62064			20.1678
1.37749			0.329808
1.66233			24.468
0.893249			0.398877
4.16154			5.38012
1.34136			3.51734
1.33477			31.6902
1.34484			0.179572
3.2169			0.0763671
2.16125			0.156077
0.371123			1.58268
1.79044			28.3579
3.61122			47.6177
0.347118			4.29614
5.61385			10.5138
1.55056			0.274468
3.85577			4.5362
1.42885			7.71741
5.54724			3.60653
2.35712			3.73623
4.01027			10.399
13.908			9.58006
6.77874			0.0850925
3.88431			1.3858
1.74932			0.282021
5.3735			2.94019
1.72281			18.0645
1.92192			6.88447
0.492159			33.2856
0.544372			0.224337
2.64825			6.74635
0.849622			14.3113
1.86753			2.52513
6.17992			1.36502
3.54078			11.0206
1.73506			0.583739
9.07782			26.8253
5.38696			12.6586
0.969066			9.47691
3.52696			7.99188
10.244			7.84653
1.06903			0.369445
10.0581			11.6962
0.150573			32.8886
2.92172			19.5925
0.543821			27.1466
1.73003			10.6517
1.81466			5.64072
0.405817			0.167732
1.27913			5.42024
1.45543			12.5779
7.45381			5.61401
4.1181			4.8132
6.20796			4.78818
1.24523			29.42
3.52519			1.72658
1.9826			1.9149
0.0928392			10.6427
3.38159			1.90163
0.71998			6.95179
7.57201			0.460377
2.2721			34.0836
1.74751			0.419033
6.9057			30.24
0.179703			2.8085
0.416702			7.01251
1.03969			0.579709
0.46087			2.19493
1.10601			13.7661
0.35082			4.19937
1.68556			2.35578
8.40048			0.581732
3.07166			0.52164
4.71901			2.97967
0.480755			19.1069
1.18705			3.87943
0.148205			15.4153
7.27023			7.91755
7.42455			4.25395
2.84939			0.0703533
6.86243			12.1071
0.295595			1.65446
3.50964			10.3608
0.309291			0.416543
8.31399			5.64741
9.84143			5.64762
0.449276			2.58671
3.61565			1.84738
0.888619			21.764
0.521278			4.23732
0.538993			23.6792
5.88233			0.0431529
0.106121			9.62809
1.6693			0.127294
0.926154			0.445954
1.25773			2.49541
0.425622			0.715001
0.459862			16.5587
5.8245			0.419924
1.39216			3.4158
14.3751			25.4418
0.335591			1.79911
1.27015			3.36937
3.26882			1.6609
0.0809161			2.59151
0.133992			13.4263
3.74948			7.37506
4.47229			2.60301
1.62763			6.32984
0.42132			26.0317
2.97333			0.502044
8.02714			1.0887
7.35369			5.50719
0.664332			8.58821
0.100315			0.417333
6.00907			29.6412
4.8813			6.54415
0.292984			3.5434
5.42824			16.4433
4.51811			0.406358
0.160242			3.26074
4.98534			0.332591
2.53176			16.8246
0.258581			7.6212
3.44316			0.464074
0.126972			4.84292
1.66697			0.138223
0.486374			28.8446
4.25606			1.80225
3.52615			48.187
6.46711			1.48758
5.23154			3.19298
0.194749			0.36407
1.76155			38.9514
1.70277			0.0581664
4.6976			0.157488
6.02357			9.03713
0.623406			7.1517
0.329575			3.48478
9.02542			0.896001
0.247714			6.90493
6.08857			5.19791
2.28364			2.2081
0.387525			0.307409
0.089121			0.25053
7.76795			0.322284
6.20639			23.0067
1.02335			23.6505
1.48542			10.334
4.33526			0.148126
8.43028			0.268794
3.42072			2.32742
2.64062			8.78944
0.0627481			2.58869
0.434317			0.253615
0.435417			0.739237
13.0577			7.40891
1.66152			6.02225
6.06303			17.2522
1.38105			20.5571
0.178245			5.93459
9.86003			1.57189
0.503999			0.372653
2.77911			0.644172
2.02437			0.0803064
0.162602			0.176294
1.33438			0.374657
2.00792			3.00854
3.56802			6.85853
0.498163			4.18509
0.223995			3.44604
0.556262			0.601877
2.27735			18.3554
1.9802			7.01291
0.221186			1.43081
0.615148			0.453473
4.10885			5.5853
0.640311			0.192097
3.30148			5.08891
1.15068			0.700569
2.72253			4.43895
0.12461			2.58357
2.67174			0.122122
9.18948			10.0786
4.98605			2.21396
4.72528			1.17654
1.93412			12.2508
6.9578			12.7522
7.09548			0.841219
0.466363			0.457339
0.126577			7.06284
3.60225			1.37629
1.33457			3.63693
0.111594			7.43831
0.113119			17.1473
0.0373622			6.67165
2.91467			0.158445
0.351181			1.25131
1.80319			17.8952
6.49557			20.386
0.876227			11.5179
5.60794			6.49726
4.89459			1.40802
0.1038			12.8389
6.23594			0.381003
2.64466			0.339057
1.17149			0.14425
3.68244			7.50371
1.04287			0.310879
5.29677			3.43598
4.61494			6.30382
3.59445			15.7714
3.30385			2.08809
3.54272			9.35812
3.55503			5.5239
0.300636			10.1099
0.758314			5.78832
4.3868			1.5834
5.57248			0.33451
0.32842			0.510421
0.544764			4.75082
1.06945			1.29969
0.985922			0.187305
0.693971			26.1885
0.288693			23.0379
2.96733			4.11777
4.66589			5.67613
3.16544			10.3688
3.51995			0.166518
1.78089			2.10114
3.52292			0.0558778
2.00614			0.106562
0.29905			4.48242
2.19868			0.216859
1.45932			0.30398
0.25095			0.560264
2.22701			6.57166
4.26557			0.233041
5.35707			2.63459
1.11691			9.11777
2.13959			7.23896
1.18377			0.272031
0.65794			0.124085
0.16254			16.2778
0.868632			0.262855
0.248949			2.25383
2.62481			3.64718
2.7157			0.4415
2.10223			2.86347
4.25692			0.329857
4.21967			8.16617
0.149127			21.28
0.425017			2.95646
0.774475			1.59138
0.235532			2.31393
0.212108			0.0813912
5.88571			10.8692
2.01381			1.5095
1.26899			0.294276
2.62112			0.320872
0.166472			0.672577
0.267426			0.447159
1.41708			6.93747
1.00097			0.281082
2.60481			0.0969906
0.775394			17.4872
0.861141			0.212397
0.252053			20.5572
1.91707			0.459755
3.40965			3.76038
0.480131			0.202499
6.61417			0.516843
0.682876			0.424512
0.635424			0.756934
3.53219			2.59968
3.55485			4.9285
0.660836			0.160945
4.12427			0.852637
1.97935			18.5169
2.94524			0.362619
3.96311			0.366811
7.11824			5.10662
4.02927			4.5102
2.42593			0.425807
0.609888			11.3216
0.435667			1.97443
4.00375			3.60454
0.448843			0.29229
5.26755			5.38219
3.63395			0.340788
0.708911			2.38032
1.88019			0.235047
4.19794			6.39586
5.1942			20.4309
0.397643			0.445918
0.947827			4.59438
1.18282			4.22877
6.76895			1.15911
0.305422			1.02798
0.538596			1.82919
2.08956			0.24794
9.17072			6.99464
0.701203			0.511146
3.84398			6.28908
1.6042			14.5683
7.03792			2.87413
1.13422			19.7008
0.242331			12.1967
12.7329			13.6771
5.44626			1.24094
7.84882			3.17324
1.82987			4.10333
4.13352			0.241558
1.82307			0.247754
4.5634			0.642073
0.29318			0.125416
3.49084			7.04629
1.78595			14.463
8.4201			0.186841
5.74911			0.151113
0.456849			4.67988
1.42209			8.11225
3.13273			5.00834
0.212776			0.858839
7.19008			5.05274
3.69223			22.7569
3.9973			0.206873
9.56819			1.61606
0.166886			3.22432
1.74065			2.80979
7.23661			0.636773
4.20869			0.166811
1.84383			0.381894
0.0514003			1.3917
2.26202			1.94393
9.09489			0.448943
0.272396			0.0540787
4.65272			1.88537
4.41936			10.3513
0.170324			0.607334
1.08372			0.0876426
3.94914			0.755801
0.190786			12.6415
0.80099			1.22924
0.469382			0.489661
1.99922			1.55847
0.0897469			3.85416
0.729066			4.99415
1.00394			0.455858
6.23998			0.600894
10.6812			2.34549
2.43536			3.6417
0.603143			0.29726
1.95697			3.96939
0.340118			1.12833
5.48416			2.45876
3.41472			0.402081
2.42739			18.2462
3.00395			0.47666
0.88195			3.01004
0.246202			0.329607
7.21523			0.543094
2.14706			0.212377
0.232825			2.79803
2.63204			19.4275
0.484815			18.1802
0.188171			1.85702
1.05045			0.241887
3.37356			0.198429
0.723066			5.78178
0.560442			0.12706
3.34254			3.06392
0.209231			0.743769
0.46255			1.23094
3.26143			5.9741
0.571989			0.202514
0.41043			1.45183
9.25988			4.85556
2.04375			0.206232
4.28021			4.79833
2.81112			0.421705
2.47222			3.72134
0.351495			7.61265
4.93669			23.1699
1.82573			10.5552
3.07226			5.52692
5.2967			0.582239
7.14203			2.8424
2.88637			7.30281
2.13823			14.5679
0.350991			12.3883
2.18441			24.4065
5.4623			4.4536
3.82795			1.87339
3.31868			4.45399
1.25249			0.303628
0.14572			7.20965
0.242505			0.167688
1.56135			3.02068
0.350886			0.272506
0.296817			0.161113
0.140976			5.86888
5.09991			2.4965
3.18315			10.7732
1.09895			11.8285
0.587026			2.0335
9.46326			9.9951
6.74762			16.1297
5.17663			0.283733
0.289855			7.82514
0.17523			9.83184
4.23994			9.12415
0.277732			0.200567
4.79395			0.152931
9.21417			15.2302
2.60182			0.110196
1.22653			1.51891
0.191014			0.280702
2.56324			2.96321
1.4111			7.93156
0.510327			8.95682
0.179417			0.129176
1.87791			1.4077
1.11117			15.3027
5.82139			1.61205
0.880487			1.97066
6.15319			0.510535
0.933686			2.59313
0.302867			2.66672
0.379776			0.304911
4.30818			3.38626
4.00014			4.86173
2.12107			15.4093
3.70777			3.30466
3.99025			13.8818
2.36139			7.53825
0.42202			8.24873
10.4942			5.11284
0.305283			12.0308
0.842515			2.03555
1.1406			7.23334
0.719309			19.0883
6.7764			0.0915379
1.24846			0.423279
1.77238			10.2708
5.23658			2.23202
0.206718			12.4728
11.6654			11.7919
2.83747			6.11189
11.8075			1.8012
6.33866			8.06988
4.8605			8.83423
1.74247			8.20438
9.62545			0.43597
2.33658			8.24199
2.9651			8.34923
0.555251			16.0775
0.290361			27.5115
6.59859			0.297291
2.2902			0.151558
6.20881			8.76117
5.94844			5.68603
0.795228			0.237832
12.5952			7.71965
4.20209			2.06283
4.81878			0.541254
3.99124			7.10959
4.05057			5.88544
0.398268			5.97449
0.38759			0.121062
5.71051			0.234879
4.48993			3.68076
0.2205			0.470255
0.423352			0.70633
0.941392			1.45525
2.49011			14.1505
1.75104			10.7159
0.992449			0.265001
2.31197			9.41046
2.55119			5.33674
1.35152			16.9467
0.9882			0.0981904
3.57824			7.50687
4.03871			10.0433
0.448707			10.3709
0.465634			2.48256
0.101851			0.0998504
1.09612			0.199426
0.338222			1.44092
1.00202			4.69898
0.312479			3.30243
0.197195			15.764
10.2118			8.90441
0.154705			7.32697
1.89776			1.15396
1.06709			0.213524
5.27093			0.426906
1.86638			8.13767
0.89293			1.40881
0.290361			5.0587
0.843633			0.77763
1.68879			10.1141
1.51878			0.291032
0.509219			12.7468
1.69348			0.570982
0.564177			3.12641
0.882466			2.20637
3.46685			0.231653
0.10846			1.85058
10.8842			1.40234
3.24135			2.45373
0.858418			0.550715
3.01032			3.1635
5.24036			5.59516
0.858468			8.46827
0.280418			0.19762
0.8993			6.51268
0.935463			7.73729
1.12541			3.54697
5.49963			2.85955
2.49007			1.13622
0.179923			5.67215
0.971914			13.744
3.66138			0.0884666
1.07246			1.46944
0.274095			7.5005
0.872178			10.1012
1.13366			2.42322
1.5743			0.87656
4.014			9.18784
0.318337			13.3607
0.47205			14.2239
0.980715			21.9068
1.06373			0.0560894
2.58008			21.0838
4.16009			15.267
8.77404			8.89858
0.280677			0.271382
0.959555			1.10108
2.80175			4.31034
1.30777			0.844534
0.869103			4.33223
0.267285			1.43294
1.89503			12.331
2.15564			12.5045
1.51383			0.280006
0.529994			4.41254
5.09748			1.37421
3.19524			0.1337
0.0977619			0.0278116
4.23404			0.312407
2.30852			0.254585
0.268598			8.06014
0.0980166			0.133292
0.28064			3.72852
0.589649			0.280055
2.45271			2.61607
0.990113			1.48789
2.14054			0.251127
0.182326			8.02516
0.53159			4.59453
0.424327			0.427982
0.244127			2.93121
2.83896			6.39653
0.749358			9.2773
3.47206			0.477059
2.03336			6.11105
4.4794			0.44585
3.97131			1.58599
0.449246			4.79176
0.239328			0.25646
0.0828678			0.0809736
0.0587364			8.60006
0.45822			12.6724
5.68385			0.134575
0.955847			21.464
0.315127			9.70675
0.310971			0.181
0.0831341			10.1383
5.24691			18.474
10.5554			13.162
11.4032			11.5531
9.04815			14.5386
2.29463			8.02957
1.6785			5.77395
0.763892			5.705
0.104375			5.21136
2.52581			1.82564
0.301038			4.89393
1.21184			1.09316
1.62349			4.48522
3.50781			4.39254
3.25801			0.666433
0.79985			0.9878
9.18568			4.84936
2.25455			1.3532
0.879661			7.61526
3.8784			4.09339
0.193032			16.883
2.2906			6.91812
5.30209			26.1543
7.09229			2.14396
3.75585			9.17911
0.58779			5.29539
0.832999			8.03863
1.59566			12.3188
0.184639			0.386779
1.59257			3.58264
2.5656			0.547839
12.5896			4.75943
1.92707			1.5505
0.388277			6.79085
12.1731			0.922523
4.50182			1.35311
1.67998			0.302953
0.652481			1.59416
0.982681			12.2904
10.513			0.198802
8.98833			6.01811
8.15169			5.14614
0.916514			2.32896
0.243899			10.7164
5.52052			0.132465
1.69522			2.5652
0.814173			6.03822
14.8388			14.8969
5.49809			5.05081
3.8291			6.64927
3.44364			11.0035
3.53073			6.15617
3.12048			2.47589
3.74319			2.24443
0.146096			1.96162
5.97144			0.833592
3.95136			0.326134
1.96351			3.92374
0.0977259			3.25877
4.18113			7.73929
9.70636			9.54982
0.588671			2.7761
5.34129			0.9561
0.760113			0.786166
0.690597			9.56054
2.10518			2.11013
0.502194			19.7385
0.279334			2.68662
0.730863			0.957576
0.805472			23.3162
0.384411			1.96783
1.32287			3.14759
0.900908			0.402386
3.16976			0.130926
0.203294			15.6596
0.0700802			0.460953
3.45819			6.05758
3.42732			8.55431
1.71206			9.87743
4.33529			1.15899
0.693888			11.9217
1.55367			0.183579
10.6			4.70256
14.634			2.69991
2.07328			0.543936
7.18467			8.36934
3.04121			0.21079
0.105598			0.897687
1.27614			2.15505
4.16354			0.769615
0.893563			0.126924
0.635579			0.0253322
0.794028			7.72567
0.136214			9.3082
14.6712			2.42754
2.08676			26.8392
3.34711			4.30462
5.12407			2.56067
0.790077			11.1786
0.0387431			0.527065
0.472279			2.65094
0.356983			10.1984
2.88885			4.83927
0.234762			8.54559
4.02709			7.22885
6.62423			0.583998
1.38983			6.1714
3.22657			4.63183
0.166466			12.3187
6.26874			0.052079
7.54984			17.1958
0.344324			1.31383
0.917606			0.109343
0.257395			1.07537
1.08725			2.84452
1.38331			8.23232
0.566047			10.3427
0.660179			7.66543
3.78423			12.8157
0.472022			19.6562
2.6943			0.822457
5.97999			3.45011
0.245972			13.9884
7.49615			7.49459
0.777195			0.444402
0.282787			26.5901
0.726022			2.24885
3.74859			0.183707
5.79021			10.0454
1.01929			4.60934
3.76952			3.86134
5.67429			8.36031
5.38812			4.62607
5.66972			6.31584
6.32622			0.345703
1.76468			2.96308
4.20574			8.58409
0.0586816			2.67136
0.151928			0.936834
1.82079			0.684087
0.391745			4.10239
0.174673			9.46108
1.10729			3.19728
1.27349			3.00684
8.06624			8.17751
0.902775			0.517737
0.454157			0.11511
0.275665			23.6416
0.951138			7.05249
0.764509			0.389798
2.44606			7.45063
0.563713			24.2658
0.562017			0.549771
0.182049			23.553
0.164622			2.90143
4.21414			6.41806
1.51225			0.482609
2.1925			1.73156
0.322538			13.9448
4.77673			31.3655
0.171343			1.659
1.00033			2.36685
0.114456			2.08842
11.1721			6.01732
0.145025			0.917999
1.48993			4.66555
6.29195			5.34182
5.23467			19.9127
0.194341			4.37987
0.163184			0.542821
11.4237			9.10145
2.94219			0.976166
0.656286			23.9626
0.255374			0.632475
0.425609			15.6275
0.0772445			12.1336
0.831316			0.485245
0.395325			15.4366
2.0917			4.37265
1.58478			9.95545
0.997554			9.4192
0.743531			2.80828
13.5914			0.816438
2.5645			3.24372
0.245722			9.69512
0.26347			0.226976
0.0155158			2.55837
0.464003			13.3013
0.154528			2.04472
1.19013			0.747087
0.159862			9.16404
1.66358			6.98236
1.05343			6.4041
4.0417			4.81415
5.0764			0.414877
4.23956			10.4637
0.203458			9.88807
7.28515			3.9303
1.65963			1.58416
4.28022			0.0949344
3.1102			2.99702
2.57836			0.443837
0.0839204			1.12095
3.08001			3.5793
3.1266			3.11311
0.081156			1.47771
0.406599			1.08731
10.5804			2.77982
1.86044			0.138872
0.17242			2.40876
1.60343			0.543152
7.69108			0.824064
7.28306			0.855494
2.31326			1.3855
0.0061623			0.396143
0.173099			7.25456
5.82189			0.232802
3.12677			0.264689
1.92655			5.17451
0.48724			0.195441
0.284998			1.10241
0.317633			0.407886
0.623314			0.710555
5.18715			2.74345
3.4327			5.42258
0.00475444			0.312097
1.36255			0.384605
0.437997			7.66817
0.169521			4.07709
1.78607			0.574278
8.07089			0.345344
0.225281			0.127077
0.184538			4.2421
0.0696769			3.46175
[truncated: 14,321 more rows]

## Sheet: Figure 2H
	Control	Myc		Control (ranks)	Myc (ranks)
1	1	1		15.5	15.5
2	0	1		7	15.5
3	0	10		7	23
4	0	6		7	21
5	0	0		7	7
6	0	0		7	7
7	5	20		20	27
8	0	13		7	25
9	11	23		24	29
10	3	9		19	22
11	2	52		18	31
12	0	17		7	26
13	1	41		15.5	30
14	0	22		7	28
15	0	0		7	7
16	0			7
				R1	182
				R2	314
				N1	16
				N2	15
Average	1.4375	14.3333
Standard Error	0.730118	4.01979		U1	194
				U2	46
				U	46
				z	-2.92511
				p	0.00344338

## Sheet: Figure 2I
Control	Area (𝜇m^2)	Peripodial membrane (PM)	Columnar membrane (CM)	Edge		Myc	Area (𝜇m^2)	Peripodial membrane (PM)	Columnar membrane (CM)	Edge		Control (ranks)	Myc (ranks)
1	19.452		+			1	17.229			+		55	40		R1	1729.5
1	11.463	+				1	17.577		+			9	42		R2	26950.5
2	16.17	+				1	25.549	+				30	122
3	14.919	+				2	28.05	+				26	146		N1	24
4	16.204	+				3	28.605	+				31	153		N2	215
5	17.455	+				4	34.632	+				41	205
1	28.032	+				5	31.541	+				145	189		U1	3730.5
2	26.539	+				6	27.963	+				130	142		U2	1429.5
3	24.611	+				7	31.61	+				107	191
4	25.253	+				8	29.265	+				115.5	160		U	1429.5
5	24.402	+				9	29.63	+				102	167
6	17.646	+				10	30.846	+				43	173.5		z	-3.58135
7	19.834	+				1	27.146	+				58	136		p	0.000341823
8	22.023	+				2	17.142	+				78	39
9	28.154	+				3	31.089	+				148	180
10	24.958	+				4	24.367	+				112	100.5
11	30.203		+			5	19.557	+				171	56
1	10.108			+		6	25.062	+				5	113
2	9.5			+		1	20.46		+			4	63
3	8.979			+		2	32.617	+				3	197
4	10.369			+		3	22.023	+				6	78
1	24.194	+				4	29.491	+				99	163.5
2	23.239	+				5	28.223	+				92	149
1	25.288		+			6	29.491	+				119	163.5
						7	22.874	+					89.5
						8	32.131	+					194.5
						9	21.38	+					73
						10	34.406	+					203
						11	30.846	+					173.5
						12	19.365	+					54
						13	32.131	+					194.5
						14	22.301	+					81
						15	20.494			+			65
						16	27.216	+					137
						17	19.73	+					57
						18	41.44	+					235.5
						19	28.397	+					151
						20	23.829	+					97
						1	24.559	+					106
						2	39.026	+					224
						3	16.847			+			36
						4	29.925		+				168
						5	14.867			+			24
						6	22.023			+			78
						7	35.275	+					211
						8	31.523	+					188
						9	35.414	+					214
						10	28.987	+					156
						11	39.704	+					229
						12	36.456	+					218.5
						13	37.185	+					220
						1	23.343	+					94
						2	35.9	+					216
						3	31.506	+					187
						4	28.293	+					150
						5	19.018	+					52
						6	26.347	+					128
						7	23.117	+					91
						8	34.806	+					208
						9	39.669	+					228
						10	16.378	+					33
						11	14.416	+					22
						12	20.408	+					61
						13	18.827	+					51
						14	22.822	+					87.5
						15	16.222	+					32
						16	31.367	+					186
						17	16.691	+					35
						18	24.645	+					108
						19	26.782	+					133
						20	21.432	+					74
						21	31.002	+					178.5
						22	18.115	+					48
						23	30.481		+				172
						1	35.396	+					213
						2	27.72	+					140
						3	26.799	+					134
						4	33.625	+					199
						5	30.863	+					175.5
						6	27.997	+					144
						7	14.242	+					20
						8	20.477	+					64
						9	15.319	+					27
						1	39.86		+				230
						2	35.379		+				212
						3	44.219		+				237
						4	35.692		+				215
						5	29.231		+				158.5
						6	36.056		+				217
						7	39.183		+				225
						8	24.836	+					110.5
						9	33.955	+					200
						10	41.041	+					233
						11	31.211		+				182
						12	21.832	+					76
						13	31.558	+					190
						14	30.881	+					177
						15	40.589	+					232
						16	38.557		+				223
						17	40.364		+				231
						18	29.37	+					161.5
						19	33.191		+				198
						20	12.366			+			14
						21	30.047		+				169
						22	31.141		+				181
						23	22.613			+			86
						24	21.102			+			70
						25	21.571			+			75
						26	6.6			+			1
						27	31.263		+				184
						28	15.579			+			29
						29	12.852			+			17
						30	12.106			+			12
						31	13.443			+			19
						32	18.636			+			50
						33	8.302			+			2
						34	32.583	+					196
						35	24.42	+					103
						36	25.375	+					121
						37	34.58	+					204
						38	27.98	+					143
						39	31.228	+					183
						40	36.456	+					218.5
						41	34.372	+					202
						42	27.39	+					138
						43	25.583	+					123
						44	25.357	+					120
						45	24.836	+					110.5
						46	23.864	+					98
						47	23.412	+					95
						48	28.779	+					154
						49	24.472	+					104
						50	17.09	+					38
						51	29.231	+					158.5
						52	26.73		+				132
						1	34.024		+				201
						2	39.617		+				226.5
						3	25.253		+				115.5
						4	29.37		+				161.5
						5	16.482		+				34
						6	20.755		+				66.5
						7	21.363		+				72
						8	47.033	+					239
						9	26.278	+					126
						10	37.897	+					222
						11	26.295	+					127
						12	34.736	+					206.5
						13	35.17	+					210
						14	20.755	+					66.5
						15	29.508	+					165
						16	17.837	+					45
						17	32.044	+					192
						1	29.213		+				157
						2	27.945		+				141
						3	39.617		+				226.5
						4	29.561		+				166
						5	19.887		+				59
						6	46.842		+				238
						7	26.452		+				129
						8	20.824		+				68
						9	20.859		+				69
						10	25.271		+				117.5
						11	26.156		+				125
						12	34.736		+				206.5
						13	26.921		+				135
						14	18.497		+				49
						15	41.44		+				235.5
						16	31.28		+				185
						17	25.687		+				124
						18	22.509		+				84
						19	24.767		+				109
						20	21.311		+				71
						21	12.088			+			11
						22	15.44			+			28
						23	32.114	+					193
						24	37.394	+					221
						25	28.102			+			147
						26	41.11	+					234
						27	30.863			+			175.5
						28	22.318			+			82
						29	25.201			+			114
						30	31.002	+					178.5
						31	12.818			+			16
						32	10.907			+			8
						33	14.329			+			21
						34	22.822	+					87.5
						35	13.408			+			18
						36	17.663			+			44
						37	19.157	+					53
						38	14.763	+					23
						39	30.099	+					170
						40	24.524			+			105
						41	20.442			+			62
						1	28.935		+				155
						2	22.874	+					89.5
						3	16.917	+					37
						4	17.993	+					47
						5	12.713	+					15
						6	14.884	+					25
						7	22.353	+					83
						8	22.179	+					80
						9	28.449	+					152
						10	22.526	+					85
						11	25.271	+					117.5
						12	27.581	+					139
						13	24.367	+					100.5
						14	34.875	+					209
						15	12.053	+					10
						16	26.712	+					131
						17	10.612	+					7
						18	17.889	+					46
						19	23.725	+					96
						20	12.21	+					13
						21	23.256	+					93
						22	20.164	+					60

## Sheet: Figure 3G
	Control	Myc	Myc, hid[1]/+		Control (ranks)	Myc (ranks)		Control (ranks)	Myc, hid[1]/+ (ranks)
1	2	11	42		20	29		19	34
2	4	14	27		24.5	30		24	33
3	2	157	4		20	35		19	24
4	0	1	2		6.5	14.5		7	19
5	0	2	16		6.5	20		7	30
6	0	1	18		6.5	14.5		7	31
7	0	52	0		6.5	34		7	7
8	7	35	21		27.5	33		29	32
9	0	0	63		6.5	6.5		7	37
10	4	0	59		24.5	6.5		24	36
11	1	7	0		14.5	27.5		14.5	7
12	2	19	48		20	31		19	35
13	2	25	6		20	32		19	27
14	2		6		20			19	27
15	6		0		26			27	7
16	0				6.5			7
17	0				6.5			7
18	0				6.5			7
19	0				6.5			7
20	1				14.5			14.5
21	2				20			19
22	0				6.5			7
					R1	316.5		R1	317
					R2	313.5		R2	386
					N1	22		N1	22
					N2	13		N2	15
Average	1.59091	24.9231	20.8		U1	222.5		U1	266
Standard Error	0.434742	11.8378	5.71981		U2	63.5		U2	64
					U	63.5		U	64
					z	-2.71409		z	-3.12438
					p	0.00664591		p	0.00178183

## Sheet: Figure 3H
	Control (WT/Double GFP)	Myc (Double Myc/Double GFP)	Myc, hid[1]/+ (Double Myc/Double GFP)		Control (ranks)	Myc (ranks)		Myc (ranks)	Myc, hid[1]/+ (ranks)
1	1.12879	1.74467	1.09275		17	30		23	5
2	1.35786	1.50706	1.39721		21	24		16	13
3	1.09804	2.05411	1.40884		15	33		26	14
4	0.894839	1.44353	1.00319		4	22		15	2
5	0.929379	1.7071	1.18339		7	29		22	9
6	0.863035	1.74825	1.26332		3	31		24	10
7	0.792341	1.64497	1.06897		1	27		20	4
8	0.841024	2.33698	1.14482		2	35		28	8
9	1.0925	2.14268	1.14002		14	34		27	6
10	1.13766	1.51726	1.31706		19	25		17	11
11	0.925378	1.54514	1.14109		6	26		18	7
12	1.0585	1.75038	1.37697		12	32		25	12
13	1.04349	1.68571	1.59281		11	28		21	19
14	0.992975		0.850444		10				1
15	1.08945		1.04816		13				3
16	1.10703				16
17	1.45744				23
18	0.964593				9
19	1.23692				20
20	1.13623				18
21	0.898295				5
22	0.949076				8
					R1	254		R1	282
					R2	376		R2	124
					N1	22		N1	13
					N2	13		N2	15
Average	1.04522	1.75599	1.20194
Standard Error	0.0350789	0.0741134	0.0492236		U1	285		U1	4
					U2	1		U2	191
					U	1		U	4
					z	-4.8478		z	-4.30711
					p	1.24838e-06		p	1.65402e-05

## Sheet: Figure 3I
	Control	Myc	Myc, arm>p35			Control (ranks)	Myc (ranks)		Control (ranks)	Myc, arm>p35 (ranks)
1	1	9	3			15	31		16	22.5
2	0	1	1			6.5	15		7	16
3	1	72	0			15	36		16	7
4	0	3	5			6.5	24		7	28.5
5	2	3	4			19.5	24		20	25
6	0	0	0			6.5	6.5		7	7
7	1	4	4			15	28		16	25
8	0	2	5			6.5	19.5		7	28.5
9	2	4	5			19.5	28		20	28.5
10	0	46	11			6.5	35		7	32.5
11	29	0	11			33	6.5		35	32.5
12	0	27	15			6.5	32		7	34
13	0	3	64			6.5	24		7	36
14	0	42	5			6.5	34		7	28.5
15	2	3	0			19.5	24		20	7
16	4	6	9			28	30		25	31
17	0					6.5			7
18	1					15			16
19	0					6.5			7
20	3					24			22.5
Average	2.3	14.0625	8.875			R1	268.5		R1	276.5
SEM	1.42921	5.33031	3.83284			R2	397.5		R2	389.5
						N1	20		N1	20
						N2	16		N2	16
						U1	261.5		U1	253.5
						U2	58.5		U2	66.5
						U	58.5		U	66.5
						z	-3.23133		z	-2.97664
						p	0.00123217		p	0.00291426

## Sheet: Figure 3J
	Control (WT/Double GFP)	Myc (Double Myc/Double GFP)	Myc, arm>p35 (Double Myc/Double GFP)		Control (ranks)	Myc (ranks)		Myc (ranks)	Myc, arm>p35 (ranks)
1	1.02887	1.65778	1.02012		12	33		29	6
2	1.04896	1.52151	1.014		14	27		23	5
3	1.0898	1.64878	0.997165		16	31		27	3
4	1.05907	1.76488	1.07147		15	34		30	8
5	1.15051	1.45081	1.15727		17	24		20	12
6	1.16634	1.87488	1.03294		19	35		31	7
7	1.04501	2.23648	1.00958		13	36		32	4
8	0.950559	1.4677	1.21996		7	25		21	15
9	1.15639	1.52729	1.26675		18	28		24	16
10	0.909872	1.40235	1.16173		3	23		19	13
11	0.948362	1.5602	1.14336		6	29		25	11
12	1.17912	1.33654	1.16516		20	21		17	14
13	0.841647	1.63139	1.10419		1	30		26	9
14	0.887092	1.64979	0.905083		2	32		28	1
15	0.930098	1.50807	1.11484		5	26		22	10
16	0.99325	1.37846	0.944619		10	22		18	2
17	0.924646				4
18	0.990754				9
19	1.0235				11
20	0.980766				8
					R1	210		R1	392
					R2	456		R2	136
					N1	20		N1	16
					N2	16		N2	16
Average	1.01523	1.60106	1.08302
Standard Error	0.0218676	0.0606966	0.025084		U1	320		U1	0
					U2	0		U2	256
					U	0		U	0
					z	-5.09372		z	-4.82418
					p	3.51112e-07		p	1.40579e-06

[truncated: 45 more sheets: Figure 4G, Figure 4H, Figure 5F, Figure 5K, Figure 5L, Figure 6A, Figure 6B, Figure 6C, Figure 6D, Figure 7H, Figure 7I, Figure S3E, Figure S3F, Figure S4E, Figure S4F, Figure S5D&E, Figure S7D, Figure S8J, Figure S8K, Figure S9C …]
